# Supplementary material for: Small-Molecule Ferroptotic Agents with Potential to Selectively Target Cancer Stem Cells
Source: Sci Rep. 2019 Apr 11;9:5926. doi: 10.1038/s41598-019-42251-5 (PMC6459861; doi:10.1038/s41598-019-42251-5)
Supplement: Supplementary file 2 — dataset 1 [file 41598_2019_42251_MOESM2_ESM.xlsx]

## Sheet: nci 60
			vimentin				e cadherin	growth percent
			AVE				AVE	CETZOLE	IMATINIB	ETOPOSIDE	SALINOMYCIN	TAXOL	GEFITINIB
ccrf-cem	LE:CCRF_CEM [113384hp133a11]	12.7806	12.5855		LE:CCRF_CEM [113384hp133a11]	3.29728	3.20309	88.16	93.4	6.6	0.9	7.7	4
	LE:CCRF_CEM [113443hp133a11]	12.7227			LE:CCRF_CEM [113443hp133a11]	3.23258
	LE:CCRF_CEM [118169hp133a11]	12.2531			LE:CCRF_CEM [118169hp133a11]	3.07942
hl60	LE:HL_60 [113385hp133a11]	10.3499	10.2191		LE:HL_60 [113385hp133a11]	3.26255	3.51475	112.71	106.8	-2.4	-45.6	-12.3	-37.3
	LE:HL_60 [113444hp133a11]	10.1438			LE:HL_60 [113444hp133a11]	3.6718
	LE:HL_60 [118170hp133a11]	10.1635			LE:HL_60 [118170hp133a11]	3.60989
molt4	LE:MOLT_4 [113386hp133a21]	12.2178	10.97		LE:MOLT_4 [113386hp133a21]	3.44756	3.38629	105.14	82	3	-8.9	22.8	-2.4
	LE:MOLT_4 [113445hp133a11]	12.1934			LE:MOLT_4 [113445hp133a11]	3.16377
	LE:MOLT_4 [118171hp133a11]	8.49866			LE:MOLT_4 [118171hp133a11]	3.54755
rpmi 8226	LE:RPMI_8226 [113387hp133a11]	9.56804	8.73514		LE:RPMI_8226 [113387hp133a11]	4.35002	4.83187	95.42	87.4	37.4	-36.1	-42.3	82
	LE:RPMI_8226 [113446hp133a11]	9.49135			LE:RPMI_8226 [113446hp133a11]	4.40161
	LE:RPMI_8226 [118172hp133a11]	7.14602			LE:RPMI_8226 [118172hp133a11]	5.74397
sr	LE:SR [113388hp133a11]	13.2697	13.2215		LE:SR [113388hp133a11]	3.18113	3.43084		85.4	-3.8		-2.7	55.3
	LE:SR [113447hp133a11]	13.2143			LE:SR [113447hp133a11]	3.43707
	LE:SR [118173hp133a11]	13.1804			LE:SR [118173hp133a11]	3.67431
k562	LE:K_562 [113389hp133a11]	12.0671	12.1733		LE:K_562 [113389hp133a11]	3.50871	3.39406	112.93			-33.8	-6.9
	LE:K_562 [113448hp133a11]	12.0568			LE:K_562 [113448hp133a11]	3.27346
	LE:K_562 [118174hp133a11]	12.3961			LE:K_562 [118174hp133a11]	3.4
bt549	BR:BT_549 [113390hp133a11]	13.0412	13.0726		BR:BT_549 [113390hp133a11]	4.95378	4.54186	86.35	105	31.4	-12.3	6.6	38.8
	BR:BT_549 [113449hp133a11]	13.1014			BR:BT_549 [113449hp133a11]	4.8145
	BR:BT_549 [118175hp133a11]	13.0753			BR:BT_549 [118175hp133a11]	3.8573
hs578t	BR:HS578T [113391hp133a11]	13.6278	13.5926		BR:HS578T [113391hp133a11]	3.80722	3.91491	100.05	90.1	59.3	30	2.6	90.1
	BR:HS578T [113450hp133a11]	13.5985			BR:HS578T [113450hp133a11]	4.12203
	BR:HS578T [118176hp133a11]	13.5515			BR:HS578T [118176hp133a11]	3.81547
mcf7	BR:MCF7 [113392hp133a11]	5.73844	5.84595		BR:MCF7 [113392hp133a11]	11.9958	12.0377	95.41	91.9	22.4		15.4	44
	BR:MCF7 [113451hp133a11]	5.82251			BR:MCF7 [113451hp133a11]	11.9635
	BR:MCF7 [118177hp133a11]	5.9769			BR:MCF7 [118177hp133a11]	12.1537
nci adr res	OV:NCI_ADR_RES [113393hp133a11]	12.1669	12.7359		OV:NCI_ADR_RES [113393hp133a11]	3.4266	3.65846	95.23	100.5	90.4	29.6	-0.3	13.7
	OV:NCI_ADR_RES [113452hp133a11]	13.0574			OV:NCI_ADR_RES [113452hp133a11]	3.85669
	OV:NCI_ADR_RES [118178hp133a11]	12.9833			OV:NCI_ADR_RES [118178hp133a11]	3.69209
mdamb231	BR:MDA_MB_231 [113394hp133a11]	13.2347	13.2174		BR:MDA_MB_231 [113394hp133a11]	4.3267	4.73529	87.94	88.8	78.3	-39	29.1	68.6
	BR:MDA_MB_231 [113453hp133a11]	13.2345			BR:MDA_MB_231 [113453hp133a11]	4.29728
	BR:MDA_MB_231 [118179hp133a11]	13.1829			BR:MDA_MB_231 [118179hp133a11]	5.58189
mdamb435	ME:MDA_MB_435 [113395hp133a11]	13.398	13.4132		ME:MDA_MB_435 [113395hp133a11]	3.5774	3.51942		92.6	50	-76.2	-5	36.7
	ME:MDA_MB_435 [113454hp133a11]	13.5799			ME:MDA_MB_435 [113454hp133a11]	3.64224
	ME:MDA_MB_435 [118180hp133a11]	13.2616			ME:MDA_MB_435 [118180hp133a11]	3.33862
sf268	CNS:SF_268 [113396hp133a11]	13.3449	13.3431		CNS:SF_268 [113396hp133a11]	5.15578	4.85045		103.8	23.9	27.4	37.1	70.7
	CNS:SF_268 [113455hp133a11]	13.3288			CNS:SF_268 [113455hp133a11]	4.54719
	CNS:SF_268 [118181hp133a11]	13.3557			CNS:SF_268 [118181hp133a11]	4.84838
sf295	CNS:SF_295 [113397hp133a11]	13.3858	13.4255		CNS:SF_295 [113397hp133a11]	3.52494	3.30145	101.8	84.9	-10.4		9.9	84.2
	CNS:SF_295 [113456hp133a11]	13.3502			CNS:SF_295 [113456hp133a11]	3.22636
	CNS:SF_295 [118182hp133a11]	13.5406			CNS:SF_295 [118182hp133a11]	3.15306
sf539	CNS:SF_539 [113398hp133a11]	13.7777	13.7534		CNS:SF_539 [113398hp133a11]	3.62747	3.50329	112.86	75.5	-5.4	-28.1	-14.3	84.9
	CNS:SF_539 [113457hp133a21]	13.8124			CNS:SF_539 [113457hp133a21]	3.28276
	CNS:SF_539 [118183hp133a11]	13.6702			CNS:SF_539 [118183hp133a11]	3.59963
snb19	CNS:SNB_19 [113399hp133a11]	13.5994	13.5866		CNS:SNB_19 [113399hp133a11]	3.44233	3.33592	105.59	112.2	27.4	-33.7	31.4	26.2
	CNS:SNB_19 [113458hp133a11]	13.6314			CNS:SNB_19 [113458hp133a11]	3.24631
	CNS:SNB_19 [118184hp133a11]	13.5289			CNS:SNB_19 [118184hp133a11]	3.31912
snb75	CNS:SNB_75 [113400hp133a11]	13.642	13.6409		CNS:SNB_75 [113400hp133a11]	4.90863	4.79234	89.58	99.4	31.2	-28.8	-38.5	38.5
	CNS:SNB_75 [113459hp133a11]	13.6565			CNS:SNB_75 [113459hp133a11]	4.70141
	CNS:SNB_75 [118185hp133a11]	13.6242			CNS:SNB_75 [118185hp133a11]	4.76697
u251	CNS:U251 [113401hp133a11]	13.6278	13.6395		CNS:U251 [113401hp133a11]	3.29819	3.3017	75.78	89.4	13.5	0.4	10.6	43.5
	CNS:U251 [113460hp133a11]	13.6766			CNS:U251 [113460hp133a11]	3.17952
	CNS:U251 [118186hp133a11]	13.6141			CNS:U251 [118186hp133a11]	3.42739
colo205	CO:COLO205 [113402hp133a11]	5.35942	5.62934		CO:COLO205 [113402hp133a11]	11.4449	11.4558	109.31	101.1	60.6	17.1	9.9	50.4
	CO:COLO205 [113461hp133a11]	5.71204			CO:COLO205 [113461hp133a11]	11.4586
	CO:COLO205 [118187hp133a11]	5.81657			CO:COLO205 [118187hp133a11]	11.464
hcc2998	CO:HCC_2998 [113403hp133a11]	4.7973	4.9946		CO:HCC_2998 [113403hp133a11]	11.4753	11.4402	109.36	122	38.7	10.7	-21.4	44.7
	CO:HCC_2998 [113462hp133a11]	5.38862			CO:HCC_2998 [113462hp133a11]	11.3764
	CO:HCC_2998 [118188hp133a11]	4.79787			CO:HCC_2998 [118188hp133a11]	11.4689
hct116	CO:HCT_116 [113404hp133a11]	5.81993	5.81353		CO:HCT_116 [113404hp133a11]	10.2511	10.3627	104.09	81.4	41.7	12	11.9	27.9
	CO:HCT_116 [113463hp133a11]	5.84725			CO:HCT_116 [113463hp133a11]	10.3117
	CO:HCT_116 [118189hp133a11]	5.77341			CO:HCT_116 [118189hp133a11]	10.5253
hct15	CO:HCT_15 [113405hp133a11]	5.6914	5.29782		CO:HCT_15 [113405hp133a11]	11.7295	11.72	104.09	88.5	73.1	19.8	-26.2	28.5
	CO:HCT_15 [113464hp133a11]	5.00385			CO:HCT_15 [113464hp133a11]	11.6511
	CO:HCT_15 [118190hp133a11]	5.19822			CO:HCT_15 [118190hp133a11]	11.7795
ht29	CO:HT29 [113406hp133a11]	5.05389	5.09875		CO:HT29 [113406hp133a11]	11.6769	11.6639	89.47	52.9	64.5	13.5	-21.5	49.7
	CO:HT29 [113465hp133a11]	5.97668			CO:HT29 [113465hp133a11]	11.6071
	CO:HT29 [118191hp133a11]	4.26567			CO:HT29 [118191hp133a11]	11.7078
km12	CO:KM12 [113407hp133a11]	8.18879	8.17086		CO:KM12 [113407hp133a11]	10.4898	10.5395		106.7	42.1	12.2	2.9	63.1
	CO:KM12 [113466hp133a11]	8.13799			CO:KM12 [113466hp133a11]	10.4624
	CO:KM12 [118192hp133a11]	8.18579			CO:KM12 [118192hp133a11]	10.6663
sw620	CO:SW_620 [113408hp133a11]	11.1533	11.522		CO:SW_620 [113408hp133a11]	9.60635	9.35759	119.31	110	35.6	16.2	53.7	70.7
	CO:SW_620 [113467hp133a11]	11.552			CO:SW_620 [113467hp133a11]	9.42507
	CO:SW_620 [118193hp133a11]	11.8608			CO:SW_620 [118193hp133a11]	9.04136
7860	RE:786_0 [113409hp133a11]	13.8	13.8308		RE:786_0 [113409hp133a11]	3.53513	3.32576		95	-13.1	3.6	42.2	19.3
	RE:786_0 [113468hp133a11]	13.8015			RE:786_0 [113468hp133a11]	3.09648
	RE:786_0 [118194hp133a11]	13.891			RE:786_0 [118194hp133a11]	3.34567
a498	RE:A498 [113410hp133a11]	13.2068	13.2952		RE:A498 [113410hp133a11]	3.96257	4.03721	99.07	86.3	36.2	-79.2	52.1	34.1
	RE:A498 [113469hp133a11]	13.1694			RE:A498 [113469hp133a11]	3.85668
	RE:A498 [118195hp133a11]	13.5093			RE:A498 [118195hp133a11]	4.29237
achn	RE:ACHN [113411hp133a11]	13.121	13.1097		RE:ACHN [113411hp133a11]	9.4542	9.71171	86.08	101		33.4	25.4	8.5
	RE:ACHN [113470hp133a11]	13.1128			RE:ACHN [113470hp133a11]	9.47822
	RE:ACHN [118196hp133a11]	13.0953			RE:ACHN [118196hp133a11]	10.2027
caki1	RE:CAKI_1 [113412hp133a11]	13.3961	13.3693		RE:CAKI_1 [113412hp133a11]	10.2474	10.1661	114.58	100.2	9.1	18.2	25.1	1.2
	RE:CAKI_1 [113471hp133a11]	13.3424			RE:CAKI_1 [113471hp133a11]	10.0847
rxf393	RE:RXF_393 [113413hp133a11]	13.8942	13.8968		RE:RXF_393 [113413hp133a11]	3.64017	3.37187	121.95	94.3	28.9	-32.6	28.9	64
	RE:RXF_393 [113472hp133a11]	13.9015			RE:RXF_393 [113472hp133a11]	3.47088
	RE:RXF_393 [118198hp133a11]	13.8946			RE:RXF_393 [118198hp133a11]	3.00457
sn12c	RE:SN12C [113414hp133a11]	12.8957	12.8423		RE:SN12C [113414hp133a11]	3.84492	4.70097	95.52	94	13	16.1	55.6	14.5
	RE:SN12C [113473hp133a11]	12.8515			RE:SN12C [113473hp133a11]	6.61905
	RE:SN12C [118199hp133a11]	12.7796			RE:SN12C [118199hp133a11]	3.63895
tk10	RE:TK_10 [113415hp133a11]	13.0641	13.0413		RE:TK_10 [113415hp133a11]	5.33466	5.3998	132.09	110	72.5	29.7	18.4	25
	RE:TK_10 [113474hp133a11]	13.0748			RE:TK_10 [113474hp133a11]	5.38127
	RE:TK_10 [118200hp133a11]	12.9849			RE:TK_10 [118200hp133a11]	5.48346
uo31	RE:UO_31 [113416hp133a11]	13.3538	13.3366		RE:UO_31 [113416hp133a11]	6.34706	6.38326	-35.68	92.4	64.3	20.4	9.2	10.3
	RE:UO_31 [113475hp133a11]	13.3188			RE:UO_31 [113475hp133a11]	6.60971
	RE:UO_31 [118201hp133a11]	13.3373			RE:UO_31 [118201hp133a11]	6.193
a549	LC:A549 [113417hp133a11]	12.5506	12.4248		LC:A549 [113417hp133a11]	9.74286	9.98374	89.45	96.2	29.7	11.9	47.3	13
	LC:A549 [113476hp133a11]	12.3804			LC:A549 [113476hp133a11]	9.78067
	LC:A549 [118202hp133a11]	12.3433			LC:A549 [118202hp133a11]	10.4277
ekvx	LC:EKVX [113418hp133a21]	11.6664	11.6953		LC:EKVX [113418hp133a21]	11.0599	11.1003	114.3	84.3	57.8	34.3	47.1	7.7
	LC:EKVX [113477hp133a11]	11.7728			LC:EKVX [113477hp133a11]	11.0744
	LC:EKVX [118203hp133a11]	11.6468			LC:EKVX [118203hp133a11]	11.1667
hop62	LC:HOP_62 [113419hp133a11]	13.1903	13.2549		LC:HOP_62 [113419hp133a11]	5.89091	5.98519	25.16		-10	39.3	30.7
	LC:HOP_62 [113478hp133a11]	13.2313			LC:HOP_62 [113478hp133a11]	6.3808
	LC:HOP_62 [118204hp133a11]	13.3432			LC:HOP_62 [118204hp133a11]	5.68387
hop92	LC:HOP_92 [113420hp133a11]	13.7246	13.6977		LC:HOP_92 [113420hp133a11]	3.2151	3.32693	102.74	56.3	63.5	-14.8		49.6
	LC:HOP_92 [113479hp133a11]	13.6996			LC:HOP_92 [113479hp133a11]	3.34646
	LC:HOP_92 [118205hp133a11]	13.669			LC:HOP_92 [118205hp133a11]	3.41924
ncih226	LC:NCI_H226 [113421hp133a11]	12.6528	12.6986		LC:NCI_H226 [113421hp133a11]	7.35416	7.47934	118.2	89.4	33.1	14.1	77.4	74.8
	LC:NCI_H226 [113480hp133a11]	12.7443			LC:NCI_H226 [113480hp133a11]	7.60452
ncih23	LC:NCI_H23 [113422hp133a11]	12.8688	12.8257		LC:NCI_H23 [113422hp133a11]	3.72389	3.89969	82.4	82.9	14.3	4.6	40.3	13.8
	LC:NCI_H23 [113481hp133a11]	12.8304			LC:NCI_H23 [113481hp133a11]	3.91224
	LC:NCI_H23 [118207hp133a11]	12.778			LC:NCI_H23 [118207hp133a11]	4.06293
ncih322m	LC:NCI_H322M [113423hp133a11]	6.07989	5.51165		LC:NCI_H322M [113423hp133a11]	11.9319	11.9096	115.11		115.5	24.2	21.2
	LC:NCI_H322M [113482hp133a11]	5.22144			LC:NCI_H322M [113482hp133a11]	11.9688
	LC:NCI_H322M [118208hp133a11]	5.23362			LC:NCI_H322M [118208hp133a11]	11.8282
nci h460	LC:NCI_H460 [113424hp133a11]	12.3226	12.2721		LC:NCI_H460 [113424hp133a11]	4.68767	4.5879	99.31	96.8	7.3	10	8.9	57.3
	LC:NCI_H460 [113483hp133a11]	12.3413			LC:NCI_H460 [113483hp133a11]	4.49076
	LC:NCI_H460 [118209hp133a11]	12.1523			LC:NCI_H460 [118209hp133a11]	4.58527
ncih522	LC:NCI_H522 [113425hp133a11]	12.8716	12.7646		LC:NCI_H522 [113425hp133a11]	3.38984	3.47111	-62.01		24.3	-54.6	-16.2
	LC:NCI_H522 [113484hp133a11]	12.7464			LC:NCI_H522 [113484hp133a11]	3.51505
	LC:NCI_H522 [118210hp133a11]	12.6757			LC:NCI_H522 [118210hp133a11]	3.50844
igrov1	OV:IGROV1 [113426hp133a11]	12.9329	12.7964		OV:IGROV1 [113426hp133a11]	4.0795	4.52969	-31.92	118.6	65.4	40.2	-24.8	42.8
	OV:IGROV1 [113485hp133a11]	12.6673			OV:IGROV1 [113485hp133a11]	4.45383
	OV:IGROV1 [118211hp133a11]	12.7889			OV:IGROV1 [118211hp133a11]	5.05573
ovcar3	OV:OVCAR_3 [113427hp133a21]	8.5068	8.57062		OV:OVCAR_3 [113427hp133a21]	10.314	10.3915		110.3	37.1	14.6	0.6	44.2
	OV:OVCAR_3 [113486hp133a11]	8.81961			OV:OVCAR_3 [113486hp133a11]	10.3609
	OV:OVCAR_3 [118212hp133a11]	8.38545			OV:OVCAR_3 [118212hp133a11]	10.4997
ovcar4	OV:OVCAR_4 [113428hp133a11]	9.72206	9.63546		OV:OVCAR_4 [113428hp133a11]	10.405	10.5849		100.1	88.3	35.8	-13	88.5
	OV:OVCAR_4 [113487hp133a11]	9.64097			OV:OVCAR_4 [113487hp133a11]	10.544
	OV:OVCAR_4 [118213hp133a11]	9.54335			OV:OVCAR_4 [118213hp133a11]	10.8056
ovcar5	OV:OVCAR_5 [113429hp133a11]	12.6578	12.5996		OV:OVCAR_5 [113429hp133a11]	4.80687	4.73698	110.7	122.8		57.7	41.8	45.5
	OV:OVCAR_5 [113488hp133a11]	12.6173			OV:OVCAR_5 [113488hp133a11]	4.94609
	OV:OVCAR_5 [118214hp133a11]	12.5238			OV:OVCAR_5 [118214hp133a11]	4.45797
ovcar8	OV:OVCAR_8 [113430hp133a11]	12.6891	12.7281		OV:OVCAR_8 [113430hp133a11]	3.36729	3.5783	94.89	91.6	26.9	31.9		21.8
	OV:OVCAR_8 [113489hp133a11]	12.7753			OV:OVCAR_8 [113489hp133a11]	3.82539
	OV:OVCAR_8 [118215hp133a11]	12.7198			OV:OVCAR_8 [118215hp133a11]	3.54221
skov3	OV:SK_OV_3 [113431hp133a11]	12.9617	13.3388		OV:SK_OV_3 [113431hp133a11]	9.41439	7.2076		106.2	35	30.2	42.9	17
	OV:SK_OV_3 [116402hp133a11]	13.504			OV:SK_OV_3 [116402hp133a11]	6.37032
	OV:SK_OV_3 [118216hp133a11]	13.5508			OV:SK_OV_3 [118216hp133a11]	5.83809
du145	PR:DU_145(DTP) [113432hp133a11]	12.5259	12.4738		PR:DU_145(DTP) [113432hp133a11]	11.02	10.998		85.6	15.9	45.8	-49.5	30.4
	PR:DU_145(DTP) [113490hp133a11]	12.5313			PR:DU_145(DTP) [113490hp133a11]	10.9276
	PR:DU_145(DTP) [118217hp133a11]	12.3642			PR:DU_145(DTP) [118217hp133a11]	11.0464
pc3	PR:PC_3 [113433hp133a11]	12.7376	12.7151		PR:PC_3 [113433hp133a11]	9.04647	9.16145	92.57	89.4	63.3	31.2	-45.5	50.4
	PR:PC_3 [113491hp133a11]	12.7305			PR:PC_3 [113491hp133a11]	9.0261
	PR:PC_3 [118218hp133a11]	12.6771			PR:PC_3 [118218hp133a11]	9.41177
loximvi	ME:LOXIMVI [113434hp133a11]	13.4609	13.4451		ME:LOXIMVI [113434hp133a11]	3.09836	3.38633	-22.55	88.4	12	8.3	35.1	54
	ME:LOXIMVI [113492hp133a11]	13.4083			ME:LOXIMVI [113492hp133a11]	4.00176
	ME:LOXIMVI [118219hp133a11]	13.466			ME:LOXIMVI [118219hp133a11]	3.05887
m14	ME:M14 [113435hp133a11]	13.4556	13.4968		ME:M14 [113435hp133a11]	3.47458	3.49356	98.92	112.5	4.2	-86.7	24.5	10.3
	ME:M14 [113493hp133a11]	13.5233			ME:M14 [113493hp133a11]	3.43173
	ME:M14 [118220hp133a11]	13.5114			ME:M14 [118220hp133a11]	3.57438
malme3m	ME:MALME_3M [113436hp133a11]	13.6017	13.586		ME:MALME_3M [113436hp133a11]	12.0152	11.9995	104.22	113.7	40.2	-90.7	52.5	77.9
	ME:MALME_3M [113494hp133a11]	13.6111			ME:MALME_3M [113494hp133a11]	11.9169
	ME:MALME_3M [118221hp133a11]	13.5451			ME:MALME_3M [118221hp133a11]	12.0664
skmel2	ME:SK_MEL_2 [113437hp133a11]	13.5465	13.5533		ME:SK_MEL_2 [113437hp133a11]	3.9409	3.6698	110.93		74.6	-55.1	25.7
	ME:SK_MEL_2 [113495hp133a11]	13.5673			ME:SK_MEL_2 [113495hp133a11]	3.77783
	ME:SK_MEL_2 [118222hp133a11]	13.5461			ME:SK_MEL_2 [118222hp133a11]	3.29068
skmel28	ME:SK_MEL_28 [113438hp133a11]	13.6506	13.6096		ME:SK_MEL_28 [113438hp133a11]	6.08403	5.95818	103.24	109.4	61.4	-89.8		72.7
	ME:SK_MEL_28 [113496hp133a11]	13.5685			ME:SK_MEL_28 [113496hp133a11]	5.83233
skmel5	ME:SK_MEL_5 [113439hp133a11]	12.6356	12.6458		ME:SK_MEL_5 [113439hp133a11]	7.72358	7.77794	103.06	77.7	17.4		34.6	41.9
	ME:SK_MEL_5 [113497hp133a11]	12.657			ME:SK_MEL_5 [113497hp133a11]	7.61269
	ME:SK_MEL_5 [118224hp133a11]	12.6448			ME:SK_MEL_5 [118224hp133a11]	7.99755
uacc257	ME:UACC_257 [113440hp133a11]	13.4163	13.3859		ME:UACC_257 [113440hp133a11]	11.456	11.5708	102.4	97.2	51.2	7.3	26.9	75.3
	ME:UACC_257 [113498hp133a11]	13.4043			ME:UACC_257 [113498hp133a11]	11.4358
	ME:UACC_257 [118225hp133a11]	13.337			ME:UACC_257 [118225hp133a11]	11.8206
uacc62	ME:UACC_62 [113441hp133a11]	13.4741	13.6018		ME:UACC_62 [113441hp133a11]	3.56088	3.63621	93.11	92.3	33.7	-96.2	41.8	71.7
	ME:UACC_62 [113499hp133a11]	13.6607			ME:UACC_62 [113499hp133a11]	3.45853
	ME:UACC_62 [118226hp133a11]	13.6707			ME:UACC_62 [118226hp133a11]	3.88921
t47d	BR:T47D [113442hp133a11]	5.34691	5.33126		BR:T47D [113442hp133a11]	12.1101	12.0584	105.17	81.4	23.9	27.2	48.7	73.2
	BR:T47D [113500hp133a11]	5.15813			BR:T47D [113500hp133a11]	11.8454
	BR:T47D [118227hp133a11]	5.48873			BR:T47D [118227hp133a11]	12.2198
